# Supplementary material for: Facile Synthesis of Light-Switchable Polymers with Diazocine Units in the Main Chain
Source: Polymers (Basel). 2023 Mar 5;15(5):1306. doi: 10.3390/polym15051306 (PMC10007058; doi:10.3390/polym15051306)
Supplement: Supplementary file 1 [file polymers-15-01306-s001.zip]

Archive with 1 entries (1 files):
- polymers-2210150-supplementary.pdf
